# Supplementary material for: Molecular Markers of Telomerase Complex for Patients with Pituitary Adenoma
Source: Brain Sci. 2022 Jul 25;12(8):980. doi: 10.3390/brainsci12080980 (PMC9331889; doi:10.3390/brainsci12080980)
Supplement: Supplementary file 1 [file brainsci-12-00980-s001.zip]

Archive with 1 entries (1 files):
- brainsci-1752057-supplementary.pdf
